# Supplementary material for: Pre-statistical harmonization of behavrioal instruments across eight surveys and trials
Source: BMC Med Res Methodol. 2021 Oct 25;21:227. doi: 10.1186/s12874-021-01431-6 (PMC8543796; doi:10.1186/s12874-021-01431-6)
Supplement: Supplementary file 1 — Additional file 1. [file 12874_2021_1431_MOESM1_ESM.xlsx]

## Sheet: Sheet1
Advancing Caregiver Training (ACT)	INSTRUMENT	ITEM NAME	ITEM DESCRIPTION
Couplet 1	bocgu	delus[1-2]	Within the past month, has your (CR) had distressing beliefs not founded in reality (i.e., delusions)?
	bocgu	halluc[1-2]	Within the past month, has your (CR) been seeing, hearing, or sensing distressing things or people that were not real (i.e., hallucinations) ?
Couplet 2	bocgu	hoard[1-2]	Within the past month, has your (CR) been rummaging or hoarding things?
	bocgu	cry[1-2]	Within the past month, has your (CR) been screaming or crying out inappropriately?
Couplet 3	bocgu	ques[1-2]	Within the past month, has your (CR) been asking the same questions or saying the same words or sounds over and over again?
	bocgu	incon[1-2]	Within the past month, has your (CR) been incontinent (either bladder or bowel) during the day or at night?
Couplet 4	bocgu	othsymp[1-2]	Within the past month, did your (CR) display any other symptoms or behaviors that were bothersome, disruptive or dangerous to you, him/herself, or others?
	bocgu	insex[1-2]	Within the past month, has your (CR) engaged in inappropriate sexual behavior?
Aging, Demographics and Memory Study(ADAMS)	INSTRUMENT	ITEM NAME	ITEM DESCRIPTION
Couplet 1	NPI	ABNPC	In the last month, has (NAME) had periods when (HE/SHE) refuses to cooperate or won't let people help (HIM/HER)? Is (HE/SHE) hard to handle?
	NPI	ABOB12	L12.Does (NAME) describe trouble thinking clearly?
Couplet 2	NPI	ABOB10	L10. Does (HE/SHE) have enough energy?
	NPI	ABOB18	L18.Does (HE/SHE) have trouble with constipation?
Couplet 3	NPI	ABNPE	In the last month, has (NAME) lost interest in the world around (HIM/HER)? Has (HE/SHE) lost interest in doing things or lacked motivation for starting newactivities? Is (HE/SHE) more difficult to engage in conversation or in doing chores? Is (NAME) apathetic or indifferent?
	NPI	ABOB9	L9. Does (NAME) feel overly tired?
Couplet 4	NPI	ABNPJ	J. In the last month, did (NAME) get irritated and easily disturbed?Are (HIS/HER) moods very changeable?Is (HE/SHE) abnormally impatient?We do not mean frustration over memory loss or inability to perform usual tasks; we are interested to know if (HE/SHE) has abnormal irritability, impatience, or rapid emotional changes different from (HIS/HER) normal self.
	NPI	ABOB12	L12.Does (NAME) describe trouble thinking clearly?
Couplet 5	NPI	ABNPK6	K6. Does (HE/SHE) fidget excessively, seem unable to sit still, or bounce (HIS/HER) feet or tap (HIS/HER) fingers a lot?"
	NPI	ABOB16	L16. Has (NAME'S) interest in sex decreased recently?
Couplet 6	NPI	ABOB15	L15. Are (NAME=S) movements slower than usual?
	NPI	ABOB16	L16. Has (NAME'S) interest in sex decreased recently?
Alzheimer’s Quality of Life Study (ALZQOL)	INSTRUMENT	ITEM NAME	ITEM DESCRIPTION
Couplet 1	NPI	DELUS	Does CR have beliefs that you know are not true? For example, insisting that people are trying to harm him/her or steal from him/her. Has s/he said that family members are not who they say they are or that the house is not their home? I’m not asking about mere suspiciousness; I am interested if CR is convinced that these things are happening to him/her.
	NPI	HALLUC	Does CR have hallucinations such as false visions or voices? Does s/he seem to see, hear, or experience things that are not present? By this question, I do not mean just mistaken beliefs such as stating that someone who has died is still alive; rather we are asking if CR actually has abnormal experiences of sounds or visions.
Couplet 2	NPI	DYSPH	Does CR seem sad or depressed? Does s/he say that s/he feels sad or depressed?
	DEMQOL-Proxy	CHEER	I would like to ask you about (your relative’s) life, as you are the person who knows him/her best. Please give the answer that best describes how (your relative) has felt in the last week. If possible try and give the answer that you think (your relative) would give. In the last week, would you say that (your relative) has felt……….Cheerful?
Couplet 3	DEMQOL-Proxy	NRGIZD	I would like to ask you about (your relative’s) life, as you are the person who knows him/her best. Please give the answer that best describes how (your relative) has felt in the last week. If possible try and give the answer that you think (your relative) would give. In the last week, would you say that (your relative) has felt……….Full of energy?
	DEMQOL-Proxy	CHEER	I would like to ask you about (your relative’s) life, as you are the person who knows him/her best. Please give the answer that best describes how (your relative) has felt in the last week. If possible try and give the answer that you think (your relative) would give. In the last week, would you say that (your relative) has felt……….Cheerful?
Couplet 4	NPI	ELAT	Does CR seem too cheerful or too happy for no reason? I don’t mean the normal happiness that comes from seeing friends, receiving presents, or spending time with family members. I am asking if s/he has a persistent and abnormally good mood or finds humor where others do not.
	DEMQOL-Proxy	CHEER	I would like to ask you about (your relative’s) life, as you are the person who knows him/her best. Please give the answer that best describes how (your relative) has felt in the last week. If possible try and give the answer that you think (your relative) would give. In the last week, would you say that (your relative) has felt……….Cheerful?
Couplet 5	DEMQOL-Proxy	NRGIZD	I would like to ask you about (your relative’s) life, as you are the person who knows him/her best. Please give the answer that best describes how (your relative) has felt in the last week. If possible try and give the answer that you think (your relative) would give. In the last week, would you say that (your relative) has felt……….Full of energy?
	DEMQOL	CRFOCUS	Next, I’m going to ask you about your memory. In the last week, how worried have you been about……….poor concentration?
Couplet 6	NPI	HALLUC	Does CR have hallucinations such as false visions or voices? Does s/he seem to see, hear, or experience things that are not present? By this question, I do not mean just mistaken beliefs such as stating that someone who has died is still alive; rather we are asking if CR actually has abnormal experiences of sounds or visions.
	NPI	ANX	Is CR very nervous, worried, or frightened for no apparent reason? Does s/he seem very tense or fidgety? Is s/he afraid to be apart from you?
Couplet 7	NPI	DELUS	Does CR have beliefs that you know are not true? For example, insisting that people are trying to harm him/her or steal from him/her. Has s/he said that family members are not who they say they are or that the house is not their home? I’m not asking about mere suspiciousness; I am interested if CR is convinced that these things are happening to him/her.
	NPI	ANX	Is CR very nervous, worried, or frightened for no apparent reason? Does s/he seem very tense or fidgety? Is s/he afraid to be apart from you?
Couplet 8	DEMQOL-Proxy	CHEER	I would like to ask you about (your relative’s) life, as you are the person who knows him/her best. Please give the answer that best describes how (your relative) has felt in the last week. If possible try and give the answer that you think (your relative) would give. In the last week, would you say that (your relative) has felt……….Cheerful?
	NPI	IRRIT	Does CR get irritated and easily disturbed? Are his/her moods very changeable? Is s/he abnormally impatient? I do not mean frustration over memory loss or inability to perform usual tasks; I am interested to know if s/he has abnormal irritability, impatience, or rapid emotional changes different from his/her usual self.
Couplet 9	NPI	DELUS	Does CR have beliefs that you know are not true? For example, insisting that people are trying to harm him/her or steal from him/her. Has s/he said that family members are not who they say they are or that the house is not their home? I’m not asking about mere suspiciousness; I am interested if CR is convinced that these things are happening to him/her.
	DEMQOL	CRESTEEM	Now, I’m going to ask about your everyday life. In the last week, how worried have you been about……….how you feel about yourself?
Couplet 10	NPI	DYSPH	Does CR seem sad or depressed? Does s/he say that s/he feels sad or depressed?
	DEMQOL	CRESTEEM	Now, I’m going to ask about your everyday life. In the last week, how worried have you been about……….how you feel about yourself?
Couplet 11	DEMQOL-Proxy	CHEER	I would like to ask you about (your relative’s) life, as you are the person who knows him/her best. Please give the answer that best describes how (your relative) has felt in the last week. If possible try and give the answer that you think (your relative) would give. In the last week, would you say that (your relative) has felt……….Cheerful?
	DEMQOL	CRESTEEM	Now, I’m going to ask about your everyday life. In the last week, how worried have you been about……….how you feel about yourself?
Couplet 12	NPI	DELUS	Does CR have beliefs that you know are not true? For example, insisting that people are trying to harm him/her or steal from him/her. Has s/he said that family members are not who they say they are or that the house is not their home? I’m not asking about mere suspiciousness; I am interested if CR is convinced that these things are happening to him/her.
	NPI	ABERNT	Does CR pace, do things over and over such as opening closets or drawers, or repeatedly pick at things or wind string or threads?
Couplet 13	NPI	HALLUC	Does CR have hallucinations such as false visions or voices? Does s/he seem to see, hear, or experience things that are not present? By this question, I do not mean just mistaken beliefs such as stating that someone who has died is still alive; rather we are asking if CR actually has abnormal experiences of sounds or visions.
	DEMQOL-Proxy	NODECIS	Next, I’m going to ask you about (your relative’s) memory. In the last week, how worried would you say (your relative) has been about….Difficulty making decisions?
Couplet 14	NPI	DELUS	Does CR have beliefs that you know are not true? For example, insisting that people are trying to harm him/her or steal from him/her. Has s/he said that family members are not who they say they are or that the house is not their home? I’m not asking about mere suspiciousness; I am interested if CR is convinced that these things are happening to him/her.
	NPI	INCON	Is CR incontinent of bowel and/or bladder in the daytime and/or nighttime?
Couplet 15	NPI	HALLUC	Does CR have hallucinations such as false visions or voices? Does s/he seem to see, hear, or experience things that are not present? By this question, I do not mean just mistaken beliefs such as stating that someone who has died is still alive; rather we are asking if CR actually has abnormal experiences of sounds or visions.
	NPI	INCON	Is CR incontinent of bowel and/or bladder in the daytime and/or nighttime?
Couplet 16	DEMQOL	CRCONFID	I would like to ask you about your life. There is no right or wrong answer. Just give the answer that best describes how you have felt in the last week. Don’t worry if some questions appear not to apply to you. We have to ask the same questions of everybody. For all of the questions I’m going to ask you, I want you to think about the last week. First, I’m going to ask you about your feelings. In …
	DEMQOL-Proxy	CHEER	I would like to ask you about (your relative’s) life, as you are the person who knows him/her best. Please give the answer that best describes how (your relative) has felt in the last week. If possible try and give the answer that you think (your relative) would give. In the last week, would you say that (your relative) has felt……….Cheerful?
Couplet 17	DEMQOL-Proxy	NOHLP	Now, I’m going to ask about (your relative’s) everyday life. In the last week, how worried would you say (your relative) has been about…Not being able to help other people?
	DEMQOL-Proxy	CHEER	I would like to ask you about (your relative’s) life, as you are the person who knows him/her best. Please give the answer that best describes how (your relative) has felt in the last week. If possible try and give the answer that you think (your relative) would give. In the last week, would you say that (your relative) has felt……….Cheerful?
Couplet 18	NPI	ANX	Is CR very nervous, worried, or frightened for no apparent reason? Does s/he seem very tense or fidgety? Is s/he afraid to be apart from you?
	NPI	ELAT	Does CR seem too cheerful or too happy for no reason? I don’t mean the normal happiness that comes from seeing friends, receiving presents, or spending time with family members. I am asking if s/he has a persistent and abnormally good mood or finds humor where others do not.
Couplet 19	NPI	DISINHIB	Does CR seem to act impulsively without thinking? Does s/he do or say things that are not usually done or said in public? Does s/he do things that are embarrassing to you or others?
	NPI	APATH	Has CR lost interest in the world around him/her? Has s/he lost interest in doing things or lack motivation for starting new activities? Is s/he more difficult to engage in conversation or in doing chores? Is s/he apathetic or indifferent?
Couplet 20	NPI	INCON	Is CR incontinent of bowel and/or bladder in the daytime and/or nighttime?
	NPI	ELAT	Does CR seem too cheerful or too happy for no reason? I don’t mean the normal happiness that comes from seeing friends, receiving presents, or spending time with family members. I am asking if s/he has a persistent and abnormally good mood or finds humor where others do not.
Couplet 21	NPI	ELAT	Does CR seem too cheerful or too happy for no reason? I don’t mean the normal happiness that comes from seeing friends, receiving presents, or spending time with family members. I am asking if s/he has a persistent and abnormally good mood or finds humor where others do not.
	DEMQOL-Proxy	LONGR	Now, I’m going to ask about (your relative’s) everyday life. In the last week, how worried would you say (your relative) has been about…Things taking longer than they used to?
Couplet 22	DEMQOL-Proxy	NOHLP	Now, I’m going to ask about (your relative’s) everyday life. In the last week, how worried would you say (your relative) has been about…Not being able to help other people?
	DEMQOL-Proxy	NRGIZD	I would like to ask you about (your relative’s) life, as you are the person who knows him/her best. Please give the answer that best describes how (your relative) has felt in the last week. If possible try and give the answer that you think (your relative) would give. In the last week, would you say that (your relative) has felt……….Full of energy?
Couplet 23	DEMQOL-Proxy	NOHLP	Now, I’m going to ask about (your relative’s) everyday life. In the last week, how worried would you say (your relative) has been about…Not being able to help other people?
	NPI	APATH	Has CR lost interest in the world around him/her? Has s/he lost interest in doing things or lack motivation for starting new activities? Is s/he more difficult to engage in conversation or in doing chores? Is s/he apathetic or indifferent?
Couplet 24	NPI	DISINHIB	Does CR seem to act impulsively without thinking? Does s/he do or say things that are not usually done or said in public? Does s/he do things that are embarrassing to you or others?
	NPI	IRRIT	Does CR get irritated and easily disturbed? Are his/her moods very changeable? Is s/he abnormally impatient? I do not mean frustration over memory loss or inability to perform usual tasks; I am interested to know if s/he has abnormal irritability, impatience, or rapid emotional changes different from his/her usual self.
Couplet 25	NPI	ABERNT	Does CR pace, do things over and over such as opening closets or drawers, or repeatedly pick at things or wind string or threads?
	NPI	IRRIT	Does CR get irritated and easily disturbed? Are his/her moods very changeable? Is s/he abnormally impatient? I do not mean frustration over memory loss or inability to perform usual tasks; I am interested to know if s/he has abnormal irritability, impatience, or rapid emotional changes different from his/her usual self.
Couplet 26	DEMQOL	CRESTEEM	Now, I’m going to ask about your everyday life. In the last week, how worried have you been about……….how you feel about yourself?
	DEMQOL-Proxy	NICE	Now, I’m going to ask about (your relative’s) everyday life. In the last week, how worried would you say (your relative) has been about…Keeping him/herself looking nice?
Couplet 27	DEMQOL-Proxy	INTOUCH	Now, I’m going to ask about (your relative’s) everyday life. In the last week, how worried would you say (your relative) has been about…Getting in touch with people?
	DEMQOL	CRESTEEM	Now, I’m going to ask about your everyday life. In the last week, how worried have you been about……….how you feel about yourself?
Couplet 28	DEMQOL-Proxy	NOHLP	Now, I’m going to ask about (your relative’s) everyday life. In the last week, how worried would you say (your relative) has been about…Not being able to help other people?
	DEMQOL	CRESTEEM	Now, I’m going to ask about your everyday life. In the last week, how worried have you been about……….how you feel about yourself?
Couplet 29	DEMQOL-Proxy	NODECIS	Next, I’m going to ask you about (your relative’s) memory. In the last week, how worried would you say (your relative) has been about….Difficulty making decisions?
	NPI	INCON	Is CR incontinent of bowel and/or bladder in the daytime and/or nighttime?
Couplet 30	DEMQOL-Proxy	NODECIS	Next, I’m going to ask you about (your relative’s) memory. In the last week, how worried would you say (your relative) has been about….Difficulty making decisions?
	DEMQOL-Proxy	NOUNDR	Next, I’m going to ask you about (your relative’s) memory. In the last week, how worried would you say (your relative) has been about….Making him/herself understood?
Couplet 31	NPI	INCON	Is CR incontinent of bowel and/or bladder in the daytime and/or nighttime?
	DEMQOL	CRCONFID	I would like to ask you about your life. There is no right or wrong answer. Just give the answer that best describes how you have felt in the last week. Don’t worry if some questions appear not to apply to you. We have to ask the same questions of everybody. For all of the questions I’m going to ask you, I want you to think about the last week. First, I’m going to ask you about your feelings. In …
Couplet 32	NPI	INCON	Is CR incontinent of bowel and/or bladder in the daytime and/or nighttime?
	DEMQOL-Proxy	LONGR	Now, I’m going to ask about (your relative’s) everyday life. In the last week, how worried would you say (your relative) has been about…Things taking longer than they used to?
Couplet 33	DEMQOL-Proxy	NOHLP	Now, I’m going to ask about (your relative’s) everyday life. In the last week, how worried would you say (your relative) has been about…Not being able to help other people?
	DEMQOL-Proxy	QOLRAT	We’ve already talked about (your relative’s) feelings, memory and everyday life. Thinking about all of these things in the last week, how would you say (your relative) would rate his/her quality of life overall?
Couplet 34	DEMQOL-Proxy	NOHLP	Now, I’m going to ask about (your relative’s) everyday life. In the last week, how worried would you say (your relative) has been about…Not being able to help other people?
	DEMQOL	CRHEALTH	Now, I’m going to ask about your everyday life. In the last week, how worried have you been about……….your health overall?
Couplet 35	DEMQOL-Proxy	INTOUCH	Now, I’m going to ask about (your relative’s) everyday life. In the last week, how worried would you say (your relative) has been about…Getting in touch with people?
	DEMQOL	CRHEALTH	Now, I’m going to ask about your everyday life. In the last week, how worried have you been about……….your health overall?
Couplet 36	DEMQOL-Proxy	NOHLP	Now, I’m going to ask about (your relative’s) everyday life. In the last week, how worried would you say (your relative) has been about…Not being able to help other people?
	DEMQOL-Proxy	NOPLAY	Now, I’m going to ask about (your relative’s) everyday life. In the last week, how worried would you say (your relative) has been about…Not playing a useful part in things?
Care of Older Persons in Their Environment (COPE)	INSTRUMENT	ITEM NAME	ITEM DESCRIPTION
Couplet 1	boup	desp[1-2]	Within the past month, has your (CR) been destroying property?
	boup	cry[1-2]	Within the past month, has your (CR) been screaming or crying out inappropriately?
Couplet 2	boup	desp[1-2]	Within the past month, has your (CR) been destroying property?
	boup	ques[1-2]	Within the past month, has your (CR) been asking the same questions or saying the same words or sounds over and over again?
Resources for Enhancing Alzheimer’s Caregiver Health(REACH II)	INSTRUMENT	ITEM NAME	ITEM DESCRIPTION
Couplet 1	Revised Memory and Behavior Problems Checklist	AGG	Within the past week, has (CR) been aggressive to others verbally?
	Revised Memory and Behavior Problems Checklist	HRTO	Within the past week, has (CR) threatened to hurt others?
Couplet 2	Revised Memory and Behavior Problems Checklist	HRTO	Within the past week, has (CR) threatened to hurt others?
	Revised Memory and Behavior Problems Checklist	FAIL	Within the past week, has (CR) made comments about feeling like a failure or about not having any worthwhile accomplishments in life?
Couplet 3	Revised Memory and Behavior Problems Checklist	WORT	Within the past week, has (CR) made comments about feeling worthless or being a burden to others?
	Revised Memory and Behavior Problems Checklist	HRTO	Within the past week, has (CR) threatened to hurt others?
Couplet 4	Revised Memory and Behavior Problems Checklist	FAIL	Within the past week, has (CR) made comments about feeling like a failure or about not having any worthwhile accomplishments in life?
	Revised Memory and Behavior Problems Checklist	WORT	Within the past week, has (CR) made comments about feeling worthless or being a burden to others?
Couplet 5	Revised Memory and Behavior Problems Checklist	HRTS	Within the past week, has (CR) threatened to hurt him/herself?
	Revised Memory and Behavior Problems Checklist	DESP	Within the past week, has (CR) been destroying property?
Couplet 6	Revised Memory and Behavior Problems Checklist	CONC	Within the past week, has (CR) had difficulty concentrating on a task?
	Revised Memory and Behavior Problems Checklist	NFIN	Within the past week, has (CR) been starting but not finishing things?
Tailored Activity Program (TAP)	INSTRUMENT	ITEM NAME	ITEM DESCRIPTION
Couplet 1	boup	halluc[1-2]	Within the past month, has your (CR) been seeing, hearing, or sensing distressing things or people that were not real (i.e., hallucinations) ?
	boup	aggv[1-2]	Within the past month, has your (CR) been aggressive to others verbally?
Couplet 2	boup	refus[1-2]	Within the past month, has your (CR) been refusing to accept appropriate help or resisting care with daily activities such as dressing, bathing, or eating?
	boup	cry[1-2]	Within the past month, has your (CR) been screaming or crying out inappropriately?
Couplet 3	boup	aggv[1-2]	Within the past month, has your (CR) been aggressive to others verbally?
	boup	cry[1-2]	Within the past month, has your (CR) been screaming or crying out inappropriately?
Couplet 4	boup	delus[1-2]	Within the past month, has your (CR) had distressing beliefs not founded in reality (i.e., delusions)?
	boup	insoc[1-2]	Within the past month, has your (CR) been engaging in socially inappropriate behavior?
Couplet 5	boup	insoc[1-2]	Within the past month, has your (CR) been engaging in socially inappropriate behavior?
	boup	refus[1-2]	Within the past month, has your (CR) been refusing to accept appropriate help or resisting care with daily activities such as dressing, bathing, or eating?
Couplet 6	boup	incon[1-2]	Within the past month, has your (CR) been incontinent (either bladder or bowel) during the day or at night?
	boup	refus[1-2]	Within the past month, has your (CR) been refusing to accept appropriate help or resisting care with daily activities such as dressing, bathing, or eating?
Couplet 7	boup	folow[1-2]	Within the past month, has your (CR) been following you around in the home (shadowing)?
	boup	aggv[1-2]	Within the past month, has your (CR) been aggressive to others verbally?
Couplet 8	boup	delus[1-2]	Within the past month, has your (CR) had distressing beliefs not founded in reality (i.e., delusions)?
	boup	othsymp[1-2]	Within the past month, did your (CR) display any other symptoms or behaviors that were bothersome, disruptive or dangerous to you, him/herself, or others?
Couplet 9	boup	wak[1-2]	Within the past month, has your (CR) been waking and getting up at night?
	boup	cry[1-2]	Within the past month, has your (CR) been screaming or crying out inappropriately?
Couplet 10	boup	wak[1-2]	Within the past month, has your (CR) been waking and getting up at night?
	boup	rest[1-2]	Within the past month, has your (CR) been restless?
Couplet 11	boup	wak[1-2]	Within the past month, has your (CR) been waking and getting up at night?
	boup	hrts[1-2]	Within the past month, has your (CR) been doing things harmful to him/herself?
Couplet 12	boup	hrts[1-2]	Within the past month, has your (CR) been doing things harmful to him/herself?
	boup	incon[1-2]	Within the past month, has your (CR) been incontinent (either bladder or bowel) during the day or at night?
Couplet 13	boup	wander[1-2]	Within the past month, has your (CR) been trying to leave home inappropriately (i.e., wandering)?
	boup	othsymp[1-2]	Within the past month, did your (CR) display any other symptoms or behaviors that were bothersome, disruptive or dangerous to you, him/herself, or others?
National Alzheimer’s Coordinating Center(NACC)	INSTRUMENT	ITEM NAME	ITEM DESCRIPTION
Couplet 1	GDS	HELPLESS	Do you often feel helpless?
	NPI-Q	DISN	Please answer the following questions based on changes that have occurred since the patient first began to experience memory (i.e, cognitive) problems. Select 1=yes only if the symptoms has been present in the last month. Otherwise, select 0=No. Does the patient seem to act impulsively, for example, talking to strangers as if he/she knows them, or saying things that may hurt people's feelings?
Couplet 2	NPI-Q	ELAT	Please answer the following questions based on changes that have occurred since the patient first began to experience memory (i.e, cognitive) problems. Select 1=yes only if the symptoms has been present in the last month. Otherwise, select 0=No. Does the patient appear to feel too good or act excessively happy?
	NPI-Q	DISN	Please answer the following questions based on changes that have occurred since the patient first began to experience memory (i.e, cognitive) problems. Select 1=yes only if the symptoms has been present in the last month. Otherwise, select 0=No. Does the patient seem to act impulsively, for example, talking to strangers as if he/she knows them, or saying things that may hurt people's feelings?
Couplet 3	NPI-Q	DEL	Please answer the following questions based on changes that have occurred since the patient first began to experience memory (i.e, cognitive) problmes. Select 1=yes only if the symptoms has been present in the last month. Otherwise, select 0=No. Does the patient have false beliefs, such as thinking that others are stealing from him/her or planning to harm him/her in some way?
	GDS	HOPELESS	Do you feel that your situation is hopeless?
Couplet 4	GDS	HOPELESS	Do you feel that your situation is hopeless?
	NPI-Q	HALL	Please answer the following questions based on changes that have occurred since the patient first began to experience memory (i.e, cognitive) problems. Select 1=yes only if the symptoms has been present in the last month. Otherwise, select 0=No. Does the patient have hallucinations such as false visions or voices? Does he or she seem to hear or see things that are not present?
Couplet 5	GDS	HOPELESS	Do you feel that your situation is hopeless?
	NPI-Q	AGIT	Please answer the following questions based on changes that have occurred since the patient first began to experience memory (i.e, cognitive) problems. Select 1=yes only if the symptoms has been present in the last month. Otherwise, select 0=No. Is the patient resistive to help from others at times, or hard to handle?
Couplet 6	GDS	HOPELESS	Do you feel that your situation is hopeless?
	NPI-Q	DEPD	Please answer the following questions based on changes that have occurred since the patient first began to experience memory (i.e, cognitive) problems. Select 1=yes only if the symptoms has been present in the last month. Otherwise, select 0=No. Does the patient seem sad or say that he/she is depressed?
Couplet 7	GDS	WRTHLESS	Do you feel pretty worthless the way you are now?
	NPI-Q	DEL	Please answer the following questions based on changes that have occurred since the patient first began to experience memory (i.e, cognitive) problmes. Select 1=yes only if the symptoms has been present in the last month. Otherwise, select 0=No. Does the patient have false beliefs, such as thinking that others are stealing from him/her or planning to harm him/her in some way?
Couplet 8	GDS	WRTHLESS	Do you feel pretty worthless the way you are now?
	NPI-Q	HALL	Please answer the following questions based on changes that have occurred since the patient first began to experience memory (i.e, cognitive) problems. Select 1=yes only if the symptoms has been present in the last month. Otherwise, select 0=No. Does the patient have hallucinations such as false visions or voices? Does he or she seem to hear or see things that are not present?
Couplet 9	GDS	WRTHLESS	Do you feel pretty worthless the way you are now?
	NPI-Q	AGIT	Please answer the following questions based on changes that have occurred since the patient first began to experience memory (i.e, cognitive) problems. Select 1=yes only if the symptoms has been present in the last month. Otherwise, select 0=No. Is the patient resistive to help from others at times, or hard to handle?
Couplet 10	GDS	WRTHLESS	Do you feel pretty worthless the way you are now?
	NPI-Q	DEPD	Please answer the following questions based on changes that have occurred since the patient first began to experience memory (i.e, cognitive) problems. Select 1=yes only if the symptoms has been present in the last month. Otherwise, select 0=No. Does the patient seem sad or say that he/she is depressed?
Couplet 11	GDS	WRTHLESS	Do you feel pretty worthless the way you are now?
	GDS	HOPELESS	Do you feel that your situation is hopeless?
Couplet 12	GDS	SATIS	Are you basically satisfied with your life?
	NPI-Q	DEL	Please answer the following questions based on changes that have occurred since the patient first began to experience memory (i.e, cognitive) problmes. Select 1=yes only if the symptoms has been present in the last month. Otherwise, select 0=No. Does the patient have false beliefs, such as thinking that others are stealing from him/her or planning to harm him/her in some way?
Couplet 13	GDS	SATIS	Are you basically satisfied with your life?
	NPI-Q	HALL	Please answer the following questions based on changes that have occurred since the patient first began to experience memory (i.e, cognitive) problems. Select 1=yes only if the symptoms has been present in the last month. Otherwise, select 0=No. Does the patient have hallucinations such as false visions or voices? Does he or she seem to hear or see things that are not present?
Couplet 14	GDS	SATIS	Are you basically satisfied with your life?
	NPI-Q	AGIT	Please answer the following questions based on changes that have occurred since the patient first began to experience memory (i.e, cognitive) problems. Select 1=yes only if the symptoms has been present in the last month. Otherwise, select 0=No. Is the patient resistive to help from others at times, or hard to handle?
Couplet 15	GDS	SATIS	Are you basically satisfied with your life?
	NPI-Q	DEPD	Please answer the following questions based on changes that have occurred since the patient first began to experience memory (i.e, cognitive) problems. Select 1=yes only if the symptoms has been present in the last month. Otherwise, select 0=No. Does the patient seem sad or say that he/she is depressed?
Couplet 16	GDS	SATIS	Are you basically satisfied with your life?
	GDS	HOPELESS	Do you feel that your situation is hopeless?
Couplet 17	GDS	EMPTY	Do you feel that your life is empty?
	NPI-Q	DEL	Please answer the following questions based on changes that have occurred since the patient first began to experience memory (i.e, cognitive) problmes. Select 1=yes only if the symptoms has been present in the last month. Otherwise, select 0=No. Does the patient have false beliefs, such as thinking that others are stealing from him/her or planning to harm him/her in some way?
Couplet 18	GDS	EMPTY	Do you feel that your life is empty?
	NPI-Q	HALL	Please answer the following questions based on changes that have occurred since the patient first began to experience memory (i.e, cognitive) problems. Select 1=yes only if the symptoms has been present in the last month. Otherwise, select 0=No. Does the patient have hallucinations such as false visions or voices? Does he or she seem to hear or see things that are not present?
Couplet 19	GDS	EMPTY	Do you feel that your life is empty?
	NPI-Q	AGIT	Please answer the following questions based on changes that have occurred since the patient first began to experience memory (i.e, cognitive) problems. Select 1=yes only if the symptoms has been present in the last month. Otherwise, select 0=No. Is the patient resistive to help from others at times, or hard to handle?
Couplet 20	GDS	EMPTY	Do you feel that your life is empty?
	NPI-Q	DEPD	Please answer the following questions based on changes that have occurred since the patient first began to experience memory (i.e, cognitive) problems. Select 1=yes only if the symptoms has been present in the last month. Otherwise, select 0=No. Does the patient seem sad or say that he/she is depressed?
Couplet 21	GDS	EMPTY	Do you feel that your life is empty?
	GDS	HOPELESS	Do you feel that your situation is hopeless?
Couplet 22	GDS	BORED	Do you often get bored?
	NPI-Q	AGIT	Please answer the following questions based on changes that have occurred since the patient first began to experience memory (i.e, cognitive) problems. Select 1=yes only if the symptoms has been present in the last month. Otherwise, select 0=No. Is the patient resistive to help from others at times, or hard to handle?
Couplet 23	GDS	BORED	Do you often get bored?
	NPI-Q	DEPD	Please answer the following questions based on changes that have occurred since the patient first began to experience memory (i.e, cognitive) problems. Select 1=yes only if the symptoms has been present in the last month. Otherwise, select 0=No. Does the patient seem sad or say that he/she is depressed?
Couplet 24	GDS	BORED	Do you often get bored?
	GDS	HOPELESS	Do you feel that your situation is hopeless?
Couplet 25	GDS	HAPPY	Do you feel happy most of the time?
	NPI-Q	DEL	Please answer the following questions based on changes that have occurred since the patient first began to experience memory (i.e, cognitive) problmes. Select 1=yes only if the symptoms has been present in the last month. Otherwise, select 0=No. Does the patient have false beliefs, such as thinking that others are stealing from him/her or planning to harm him/her in some way?
Couplet 26	GDS	HAPPY	Do you feel happy most of the time?
	NPI-Q	HALL	Please answer the following questions based on changes that have occurred since the patient first began to experience memory (i.e, cognitive) problems. Select 1=yes only if the symptoms has been present in the last month. Otherwise, select 0=No. Does the patient have hallucinations such as false visions or voices? Does he or she seem to hear or see things that are not present?
Couplet 27	GDS	HAPPY	Do you feel happy most of the time?
	NPI-Q	AGIT	Please answer the following questions based on changes that have occurred since the patient first began to experience memory (i.e, cognitive) problems. Select 1=yes only if the symptoms has been present in the last month. Otherwise, select 0=No. Is the patient resistive to help from others at times, or hard to handle?
Couplet 28	GDS	HAPPY	Do you feel happy most of the time?
	NPI-Q	DEPD	Please answer the following questions based on changes that have occurred since the patient first began to experience memory (i.e, cognitive) problems. Select 1=yes only if the symptoms has been present in the last month. Otherwise, select 0=No. Does the patient seem sad or say that he/she is depressed?
Couplet 29	GDS	HAPPY	Do you feel happy most of the time?
	GDS	HOPELESS	Do you feel that your situation is hopeless?
Couplet 30	GDS	HELPLESS	Do you often feel helpless?
	NPI-Q	DEL	Please answer the following questions based on changes that have occurred since the patient first began to experience memory (i.e, cognitive) problmes. Select 1=yes only if the symptoms has been present in the last month. Otherwise, select 0=No. Does the patient have false beliefs, such as thinking that others are stealing from him/her or planning to harm him/her in some way?
Couplet 31	GDS	HELPLESS	Do you often feel helpless?
	NPI-Q	HALL	Please answer the following questions based on changes that have occurred since the patient first began to experience memory (i.e, cognitive) problems. Select 1=yes only if the symptoms has been present in the last month. Otherwise, select 0=No. Does the patient have hallucinations such as false visions or voices? Does he or she seem to hear or see things that are not present?
Couplet 32	GDS	HELPLESS	Do you often feel helpless?
	NPI-Q	AGIT	Please answer the following questions based on changes that have occurred since the patient first began to experience memory (i.e, cognitive) problems. Select 1=yes only if the symptoms has been present in the last month. Otherwise, select 0=No. Is the patient resistive to help from others at times, or hard to handle?
Couplet 33	GDS	HELPLESS	Do you often feel helpless?
	NPI-Q	DEPD	Please answer the following questions based on changes that have occurred since the patient first began to experience memory (i.e, cognitive) problems. Select 1=yes only if the symptoms has been present in the last month. Otherwise, select 0=No. Does the patient seem sad or say that he/she is depressed?
Couplet 34	GDS	HELPLESS	Do you often feel helpless?
	GDS	HOPELESS	Do you feel that your situation is hopeless?
Couplet 35	GDS	WONDRFUL	Do you think it is wonderful to be alive now?
	NPI-Q	AGIT	Please answer the following questions based on changes that have occurred since the patient first began to experience memory (i.e, cognitive) problems. Select 1=yes only if the symptoms has been present in the last month. Otherwise, select 0=No. Is the patient resistive to help from others at times, or hard to handle?
Couplet 36	GDS	WONDRFUL	Do you think it is wonderful to be alive now?
	NPI-Q	DEPD	Please answer the following questions based on changes that have occurred since the patient first began to experience memory (i.e, cognitive) problems. Select 1=yes only if the symptoms has been present in the last month. Otherwise, select 0=No. Does the patient seem sad or say that he/she is depressed?
Couplet 37	GDS	WONDRFUL	Do you think it is wonderful to be alive now?
	GDS	HOPELESS	Do you feel that your situation is hopeless?
Couplet 38	GDS	BETTER	Do you think that most people are better off than you are?
	GDS	HOPELESS	Do you feel that your situation is hopeless?
Couplet 39	NPI-Q	ANX	Please answer the following questions based on changes that have occurred since the patient first began to experience memory (i.e, cognitive) problems. Select 1=yes only if the symptoms has been present in the last month. Otherwise, select 0=No. Does the patient become upset when separated from you? Does he/she have any other signs of nervousness such as shortness of breath, sighing, being unable…
	GDS	HOPELESS	Do you feel that your situation is hopeless?
Couplet 40	NPI-Q	IRR	Please answer the following questions based on changes that have occurred since the patient first began to experience memory (i.e, cognitive) problems. Select 1=yes only if the symptoms has been present in the last month. Otherwise, select 0=No. Is the patient impatient and cranky? Does he/she have difficulty coping with delays or waiting for planned activities?
	NPI-Q	AGIT	Please answer the following questions based on changes that have occurred since the patient first began to experience memory (i.e, cognitive) problems. Select 1=yes only if the symptoms has been present in the last month. Otherwise, select 0=No. Is the patient resistive to help from others at times, or hard to handle?
